# Supplementary material for: Impact of digital video analytics on accuracy of chemobehavioural phenotyping in aquatic toxicology
Source: PeerJ. 2019 Aug 5;7:e7367. doi: 10.7717/peerj.7367 (PMC6686839; doi:10.7717/peerj.7367)
Supplement: Data S1 — Graphpad Prism file including all raw data to all figures. [file peerj-07-7367-s001.zip]

Archive with 1 entries (1 files):
- RawData.pzfx
